# Supplementary material for: Circulating Reactive Oxygen Species in Adults with Congenital Heart Disease
Source: Antioxidants (Basel). 2022 Nov 30;11(12):2369. doi: 10.3390/antiox11122369 (PMC9774177; doi:10.3390/antiox11122369)
Supplement: Supplementary file 1 [file antioxidants-11-02369-s001.zip]

Archive with 1 entries (1 files):
- antioxidants-2032922-supplementary.pdf
